# Supplementary material for: TNF/IFN-γ Co-Signaling Induces Differential Cellular Activation in COVID-19 Patients: Implications for Patient Outcomes
Source: Int J Mol Sci. 2025 Jan 28;26(3):1139. doi: 10.3390/ijms26031139 (PMC11817726; doi:10.3390/ijms26031139)
Supplement: Supplementary file 1 [file ijms-26-01139-s001.zip]

Archive with 1 entries (1 files):
- ijms-3410474-supplementary.pdf
